# Supplementary material for: Therapeutic Effects and Mechanisms of Sodium New Houttuyfonate in a Murine Model of Intra-Abdominal Candida albicans Infection
Source: Int J Mol Sci. 2026 Jul 20;27(14):6437. doi: 10.3390/ijms27146437 (PMC13410132; doi:10.3390/ijms27146437)
Supplement: Supplementary file 1 [file ijms-27-06437-s001.zip]

Archive with 1 entries (1 files):
- ijms-4326516-supplementary.pdf
